# Supplementary material for: Phytochemical Constituents and Antiproliferative Activities of Essential Oils from Four Varieties of Malaysian Zingiber officinale Roscoe against Human Cervical Cancer Cell Line
Source: Plants (Basel). 2022 May 10;11(10):1280. doi: 10.3390/plants11101280 (PMC9143566; doi:10.3390/plants11101280)
Supplement: Supplementary file 1 [file plants-11-01280-s001.zip]

Archive with 1 entries (1 files):
- plants-1718640-supplementary.pdf
